# Supplementary material for: TGF-β blockade drives a transitional effector phenotype in T cells reversing SIV latency and decreasing SIV reservoirs in vivo
Source: Nat Commun. 2024 Feb 14;15:1348. doi: 10.1038/s41467-024-45555-x (PMC10867093; doi:10.1038/s41467-024-45555-x)
Supplement: Supplementary file 18 — Source data [file 41467_2024_45555_MOESM18_ESM.xlsx]

## Sheet: Figure 1b,c
Figure 1b, 1c
	Week	Days	Monkey	VL	VL_Original
	W0	0	08M134	15	Below 2
	W1	7	08M134	21000	21000
	W2	14	08M134	52000000	52000000
	W3	21	08M134	15000000	15000000
	W4	28	08M134	3900000	3900000
	W5	35	08M134	3200000	3200000
	W6	42	08M134	1400000	1400000
	W7	49	08M134	23000	23000
	W8	56	08M134	3300	3300
	W9	63	08M134	1200	1200
	W10	70	08M134	360	360
	W12	84	08M134	65	65
	W14	98	08M134	65	65
	W16	112	08M134	40	40
	W18	126	08M134	65	65
	W20	140	08M134	25	25
	W21	147	08M134	15	15
	W22	154	08M134	430	430
	W24	161	08M134	40	40
	W25	175	08M134	15	15
	W27	189	08M134	65	65
	W29	203	08M134	40	40
	W30	210	08M134	25	25
	W32	224	08M134	15	15
	W34	238	08M134	40	40
	W35	245	08M134	15	15
	W35	248	08M134	15	15
	W36	252	08M134	15	15
	W37	259	08M134	15	15
	W37	261	08M134	15	15
	W38	266	08M134	15	Below 15
	W39	274	08M134	15	15
	W39	276	08M134	400	400
	W40	280	08M134	25	25
	W41	287	08M134	40	40
	W41	288	08M134	15	Below 15
	W41	290	08M134	15	Below 15
	W42	294	08M134	15	15
	W43	301	08M134	15	15
	W43	302	08M134	15	15
	W43	304	08M134	15	15
	W44	308	08M134	15	15
	W44	311	08M134	25	25
	W45	315	08M134	15	15
	W46	322	08M134	15	15
	W47	329	08M134	15	15
	W48	336	08M134	15	15
	W49	343	08M134	15	15
	W50	350	08M134	15	15
	W52	364	08M134	15	15
	W53	371	08M134	25	25
	W54	378	08M134	37000	37000
	W56	392	08M134	44000	44000
	W58	406	08M134	150000	150000
	W59	413	08M134	160000	160000
	W0	0	08M156	15	15
	W1	7	08M156	96000	96000
	W2	14	08M156	140000000	140000000
	W3	21	08M156	26000000	26000000
	W4	28	08M156	17000000	17000000
	W5	35	08M156	12000000	12000000
	W6	42	08M156	9400000	9400000
	W7	49	08M156	120000	120000
	W8	56	08M156	28000	28000
	W9	63	08M156	11000	11000
	W10	70	08M156	8000	8000
	W12	84	08M156	4500	4500
	W14	98	08M156	1200	1200
	W16	112	08M156	500	500
	W18	126	08M156	140	140
	W20	140	08M156	65	65
	W21	147	08M156	250	250
	W22	154	08M156	65	65
	W24	161	08M156	15	15
	W25	168	08M156	15	15
	W27	189	08M156	65	65
	W29	203	08M156	40	40
	W30	210	08M156	15	15
	W32	224	08M156	25	25
	W34	238	08M156	40	40
	W35	245	08M156	25	25
	W35	248	08M156	25	25
	W36	252	08M156	65	65
	W37	259	08M156	40	40
	W37	261	08M156	15	15
	W38	266	08M156	15	15
	W39	274	08M156	15	15
	W39	276	08M156	15	15
	W40	280	08M156	25	25
	W41	287	08M156	40	40
	W41	288	08M156	25	25
	W41	290	08M156	25	25
	W42	294	08M156	40	40
	W43	301	08M156	15	15
	W43	302	08M156	15	15
	W43	304	08M156	15	15
	W44	308	08M156	15	15
	W44	311	08M156	2000	2000
	W45	315	08M156	220	220
	W46	322	08M156	610	610
	W47	329	08M156	65	65
	W48	336	08M156	15	15
	W49	343	08M156	15	15
	W50	350	08M156	180	180
	W52	364	08M156	25	25
	W53	371	08M156	40	40
	W54	378	08M156	10000	10000
	W56	392	08M156	20000	20000
	W58	406	08M156	350000	350000
	W59	413	08M156	520000	520000
	W0	0	A6X003	15	Below 2
	W1	7	A6X003	150000	150000
	W2	14	A6X003	100000000	100000000
	W3	21	A6X003	12000000	12000000
	W4	28	A6X003	4900000	4900000
	W5	35	A6X003	4300000	4300000
	W6	42	A6X003	4300000	4300000
	W7	49	A6X003	81000	81000
	W8	56	A6X003	13000	13000
	W9	63	A6X003	6600	6600
	W10	70	A6X003	2100	2100
	W12	84	A6X003	7400	7400
	W14	98	A6X003	1200	1200
	W16	112	A6X003	320	320
	W18	126	A6X003	65	65
	W20	140	A6X003	65	65
	W21	147	A6X003	65	65
	W22	154	A6X003	40	40
	W24	161	A6X003	65	65
	W25	168	A6X003	65	65
	W27	189	A6X003	15	15
	W29	203	A6X003	25	25
	W30	210	A6X003	65	65
	W32	224	A6X003	40	40
	W34	238	A6X003	40	40
	W35	245	A6X003	65	65
	W35	248	A6X003	250	250
	W36	252	A6X003	65	65
	W37	259	A6X003	15	15
	W37	261	A6X003	25	25
	W38	266	A6X003	15	Below 15
	W39	274	A6X003	15	Below 15
	W39	276	A6X003	40	40
	W40	280	A6X003	65	65
	W41	287	A6X003	15	Below 15
	W41	288	A6X003	15	15
	W41	290	A6X003	65	65
	W42	294	A6X003	15	15
	W43	301	A6X003	15	15
	W43	302	A6X003	15	15
	W43	304	A6X003	15	15
	W44	308	A6X003	15	15
	W44	311	A6X003	15	15
	W45	315	A6X003	15	15
	W46	322	A6X003	15	15
	W47	329	A6X003	15	15
	W48	336	A6X003	25	25
	W49	343	A6X003	15	15
	W50	350	A6X003	15	15
	W52	364	A6X003	15	15
	W53	371	A6X003	25	25
	W54	378	A6X003	5800	5800
	W56	392	A6X003	11000	11000
	W58	406	A6X003	130000	130000
	W59	413	A6X003	58000	58000
	W0	0	A8L014	15	Below 2
	W1	7	A8L014	41000	41000
	W2	14	A8L014	17000000	17000000
	W3	21	A8L014	4300000	4300000
	W4	28	A8L014	220000	220000
	W5	35	A8L014	63000	63000
	W6	42	A8L014	190000	190000
	W7	49	A8L014	7900	7900
	W8	56	A8L014	40	40
	W9	63	A8L014	15	15
	W10	70	A8L014	15	15
	W12	84	A8L014	830	830
	W14	98	A8L014	15	Below 15
	W16	112	A8L014	40	40
	W18	126	A8L014	15	Below 15
	W20	140	A8L014	15	15
	W21	147	A8L014	15	15
	W22	154	A8L014	15	15
	W24	161	A8L014	15	Below 15
	W25	168	A8L014	15	15
	W27	189	A8L014	15	15
	W29	203	A8L014	15	15
	W30	210	A8L014	15	15
	W32	224	A8L014	15	15
	W34	238	A8L014	15	15
	W35	245	A8L014	15	15
	W35	248	A8L014	15	15
	W36	252	A8L014	15	15
	W37	259	A8L014	15	15
	W37	261	A8L014	15	15
	W38	266	A8L014	15	Below 15
	W39	274	A8L014	15	Below 15
	W39	276	A8L014	15	Below 15
	W40	280	A8L014	15	Below 15
	W41	287	A8L014	15	Below 15
	W41	288	A8L014	15	Below 15
	W41	290	A8L014	15	Below 15
	W42	294	A8L014	15	15
	W43	301	A8L014	15	15
	W43	302	A8L014	15	15
	W43	304	A8L014	15	15
	W44	308	A8L014	15	15
	W44	311	A8L014	15	15
	W45	315	A8L014	15	15
	W46	322	A8L014	15	15
	W47	329	A8L014	15	15
	W48	336	A8L014	15	15
	W49	343	A8L014	15	15
	W50	350	A8L014	15	15
	W52	364	A8L014	15	15
	W53	371	A8L014	15	15
	W54	378	A8L014	65	65
	W56	392	A8L014	1900	1900
	W58	406	A8L014	540	540
	W59	413	A8L014	1600	1600
	W0	0	A8L057	15	Below 2
	W1	7	A8L057	44000	44000
	W2	14	A8L057	3600000	3600000
	W3	21	A8L057	210000	210000
	W4	28	A8L057	130000	130000
	W5	35	A8L057	35000	35000
	W6	42	A8L057	12000	12000
	W7	49	A8L057	25	25
	W8	56	A8L057	15	15
	W9	63	A8L057	15	15
	W10	70	A8L057	15	15
	W12	84	A8L057	5700	5700
	W14	98	A8L057	15	Below 15
	W16	112	A8L057	15	Below 15
	W18	126	A8L057	15	Below 15
	W20	140	A8L057	15	15
	W21	147	A8L057	15	15
	W22	154	A8L057	15	15
	W24	161	A8L057	15	Below 15
	W25	168	A8L057	15	15
	W27	189	A8L057	15	15
	W29	203	A8L057	15	15
	W30	210	A8L057	15	15
	W32	224	A8L057	15	15
	W34	238	A8L057	15	15
	W35	245	A8L057	15	15
	W35	248	A8L057	15	15
	W36	252	A8L057	15	15
	W37	259	A8L057	15	15
	W37	261	A8L057	15	15
	W38	266	A8L057	15	Below 15
	W39	274	A8L057	15	Below 15
	W39	276	A8L057	15	Below 15
	W40	280	A8L057	15	Below 15
	W41	287	A8L057	15	Below 15
	W41	288	A8L057	15	Below 15
	W41	290	A8L057	15	Below 15
	W42	294	A8L057	15	15
	W43	301	A8L057	15	15
	W43	302	A8L057	15	15
	W43	304	A8L057	15	15
	W44	308	A8L057	15	15
	W44	311	A8L057	15	15
	W45	315	A8L057	15	15
	W46	322	A8L057	15	15
	W47	329	A8L057	15	15
	W48	336	A8L057	15	15
	W49	343	A8L057	25	25
	W50	350	A8L057	15	15
	W52	364	A8L057	15	15
	W53	371	A8L057	15	15
	W54	378	A8L057	15	15
	W56	392	A8L057	65	65
	W58	406	A8L057	15	Below 15
	W59	413	A8L057	320	320
	W0	0	A8R095	15	Below 2
	W1	7	A8R095	57000	57000
	W2	14	A8R095	95000000	95000000
	W3	21	A8R095	91000000	91000000
	W4	28	A8R095	6600000	6600000
	W5	35	A8R095	4600000	4600000
	W6	42	A8R095	5400000	5400000
	W7	49	A8R095	54000	54000
	W8	56	A8R095	12000	12000
	W9	63	A8R095	5900	5900
	W10	70	A8R095	1800	1800
	W12	84	A8R095	1100	1100
	W14	98	A8R095	540	540
	W16	112	A8R095	65	65
	W18	126	A8R095	40	40
	W20	140	A8R095	40	40
	W21	147	A8R095	430	430
	W22	154	A8R095	25	25
	W24	161	A8R095	25	25
	W25	168	A8R095	25	25
	W27	189	A8R095	25	25
	W29	203	A8R095	15	15
	W30	210	A8R095	15	15
	W32	224	A8R095	15	15
	W34	238	A8R095	15	15
	W35	245	A8R095	15	15
	W35	248	A8R095	15	15
	W36	252	A8R095	15	15
	W37	259	A8R095	25	25
	W37	261	A8R095	15	15
	W38	266	A8R095	15	Below 15
	W39	274	A8R095	15	Below 15
	W39	276	A8R095	180	180
	W40	280	A8R095	15	15
	W41	287	A8R095	15	15
	W41	288	A8R095	15	Below 15
	W41	290	A8R095	15	Below 15
	W42	294	A8R095	15	15
	W43	301	A8R095	15	15
	W43	302	A8R095	15	15
	W43	304	A8R095	15	15
	W44	308	A8R095	25	25
	W44	311	A8R095	15	15
	W45	315	A8R095	15	15
	W46	322	A8R095	15	15
	W47	329	A8R095	15	15
	W48	336	A8R095	15	15
	W49	343	A8R095	15	15
	W50	350	A8R095	15	15
	W52	364	A8R095	15	15
	W53	371	A8R095	15	15
	W54	378	A8R095	25	25
	W56	392	A8R095	5900	5900
	W58	406	A8R095	42000	42000
	W59	413	A8R095	68000	68000
	W0	0	A8T010	15	Below 2
	W1	7	A8T010	180000	180000
	W2	14	A8T010	210000000	210000000
	W3	21	A8T010	74000000	74000000
	W4	28	A8T010	25000000	25000000
	W5	35	A8T010	6000000	6000000
	W6	42	A8T010	2300000	2300000
	W7	49	A8T010	14000	14000
	W8	56	A8T010	4500	4500
	W9	63	A8T010	2700	2700
	W10	70	A8T010	1800	1800
	W12	84	A8T010	1300	1300
	W14	98	A8T010	1400	1400
	W16	112	A8T010	360	360
	W18	126	A8T010	25	25
	W20	140	A8T010	250	250
	W21	147	A8T010	25	25
	W22	154	A8T010	65	65
	W24	161	A8T010	15	15
	W25	168	A8T010	15	15
	W27	189	A8T010	65	65
	W29	203	A8T010	430	430
	W30	210	A8T010	400	400
	W32	224	A8T010	15	15
	W34	238	A8T010	40	40
	W35	245	A8T010	15	15
	W35	248	A8T010	15	15
	W36	252	A8T010	25	25
	W37	259	A8T010	15	15
	W37	261	A8T010	15	15
	W38	266	A8T010	15	Below 15
	W39	274	A8T010	15	Below 15
	W39	276	A8T010	15	15
	W40	280	A8T010	65	65
	W41	287	A8T010	15	15
	W41	288	A8T010	15	Below 15
	W41	290	A8T010	15	Below 15
	W42	294	A8T010	15	15
	W43	301	A8T010	15	15
	W43	302	A8T010	15	15
	W43	304	A8T010	15	15
	W44	308	A8T010	15	15
	W44	311	A8T010	15	15
	W45	315	A8T010	15	15
	W46	322	A8T010	40	40
	W47	329	A8T010	40	40
	W48	336	A8T010	15	15
	W49	343	A8T010	140	140
	W50	350	A8T010	15	15
	W52	364	A8T010	40	40
	W53	371	A8T010	40	40
	W54	378	A8T010	320000	320000
	W56	392	A8T010	61000	61000
	W58	406	A8T010	310000	310000
	W59	413	A8T010	29000	29000
	W0	0	08M171	15	Below 3
	W1	7	08M171	400	400
	W2	14	08M171	11000000	11000000
	W3	21	08M171	5800000	5800000
	W4	28	08M171	200000	200000
	W5	35	08M171	23000	23000
	W6	42	08M171	10000	10000
	W7	49	08M171	400	400
	W8	56	08M171	40	40
	W9	63	08M171	15	15
	W10	70	08M171	15	Below 15
	W12	84	08M171	15	Below 15
	W14	98	08M171	15	Below 15
	W15	105	08M171	15	Below 15
	W16	112	08M171	15	Below 15
	W18	126	08M171	15	Below 15
	W20	140	08M171	15	Below 15
	W22	154	08M171	15	15
	W24	168	08M171	15	15
	W26	182	08M171	15	Below 15
	W28	196	08M171	15	15
	W30	210	08M171	15	Below 15
	W32	224	08M171	15	Below 15
	W32	225	08M171	15	Below 15
	W33	231	08M171	15	Below 15
	W34	238	08M171	15	Below 15
	W34	239	08M171	15	Below 15
	W35	245	08M171	15	Below 15
	W36	252	08M171	15	Below 15
	W36	253	08M171	15	Below 15
	W37	259	08M171	15	Below 15
	W38	266	08M171	15	Below 15
	W38	267	08M171	15	Below 15
	W39	273	08M171	15	Below 15
	W40	280	08M171	15	Below 15
	W40	281	08M171	15	Below 15
	W41	287	08M171	15	Below 15
	W42	294	08M171	15	Below 15
	W42	295	08M171	15	Below 15
	W43	301	08M171	15	Below 15
	W44	308	08M171	15	Below 15
	W45	315	08M171	15	Below 15
	W46	322	08M171	15	Below 15
	W47	329	08M171	15	Below 15
	W48	336	08M171	15	Below 15
	W49	342	08M171	360	360
	W49	343	08M171	220	220
	W50	350	08M171	15	Below 15
	W51	357	08M171	15	15
	W52	364	08M171	15	Below 15
	W53	371	08M171	15	Below 15
	W54	378	08M171	15	Below 15
	W55	385	08M171	15	Below 15
	W56	392	08M171	15	Below 15
	W57	399	08M171	15	Below 15
	W58	406	08M171	15	Below 15
	W59	413	08M171	15	Below 15

## Sheet: Figure 2b
Figure 2b
	Gut
	Time Point /Monkey	08M134	08M156	A6X003	A8L014	A8L057	A8R095	A8T010	08M171	Mean
	BC1	0.24	0.3	0.16	0.18	0.23	0.33	0.18	0.19	0.2314
	AC1	0.23	0.24	0.2	0.17	0.24	0.32	0.2	0.24	0.2286
	BC2	0.22	0.19	0.14	0.17	0.19	0.23	0.14	0.36	0.1829
	AC2	0.19	0.46	0.16	0.31	0.19	0.47	0.32	0.28	0.3
	BC3	0.43	0.44	0.38	0.37	0.45	0.53	0.28		0.4114
	AC3	0.46		0.35	0.34	0.4	0.54	0.3		0.3983
	Ax LN
	Time Point /Monkey	08M134	08M156	A6X003	A8L014	A8L057	A8R095	A8T010	08M171	Mean
	BC1	0.351444	0.341368	0.310236	0.246839	0.352143	0.414715	0.251242	0.205664	0.3092
	AC1	0.339311	0.310967	0.411956	0.270635	0.422988	0.401739	0.343411	0.346021	0.3559
	BC2	0.227869	0.273148	0.33828	0.191391	0.30891	0.355543	0.207977	0.257149	0.27
	AC2	0.264971	0.709895	0.408506	0.704751	0.291847	1.01984	0.579309	0.301085	0.535
	BC3	0.795501	0.758712	0.560721	0.688814	0.724787	1.03941	0.667653		0.7479
	AC3	0.524936		0.632652	0.5195	0.706631	1.08678	0.584875		0.6759
	Spine
	Time Point / Monkey	08M134	08M156	A6X003	A8L014	A8L057	A8R095	A8T010	08M171	Mean
	BC1	0.41	0.4	0.26	0.34	0.4	0.34	0.29	0.25	0.3363
	AC1	0.46	0.36	0.34	0.38	0.42	0.37	0.37	0.27	0.3713
	BC2	0.31	0.27	0.21	0.31	0.29	0.27	0.21	0.38	0.2813
	AC2	0.27	0.69	0.24	0.67	0.28	0.69	0.65	0.34	0.4788
	BC3	0.61	0.73	0.63	0.76	0.81	0.6	0.7		0.635
	AC3	0.67		0.6	0.69	0.67	0.76	0.62		0.6014
	NALT
	Time Point / Monkey	08M134	08M156	A6X003	A8L014	A8L057	A8R095	A8T010	08M171	Mean
	BC1	0.43	0.57	0.47	0.4	0.55	0.39	0.34	0.24	0.4238
	AC1	0.27	0.34	0.54	0.35	0.36	0.15	0.42	0.22	0.3313
	BC2	0.24	0.43	0.3	0.22	0.47	0.37	0.24	0.47	0.3425
	AC2	0.32	0.95	0.37	0.9	0.33	0.71	0.72	0.15	0.5563
	BC3	0.75	0.99	0.83	0.96	0.73	0.93	0.76		0.7663
	AC3	0.63		0.83	0.82	0.78	0.77	0.6		0.6471
	Spleen
	Time Point / Monkey	08M134	08M156	A6X003	A8L014	A8L057	A8R095	A8T010	08M171	Mean
	BC1	1.32207	1.73254	1.1469	1.23726	1.40556	2.77482	1.296	2.13708	1.559
	AC1	1.81168	1.03836	1.97354	1.073	1.89693	3.286	0.908128	1.12636	1.713
	BC2	1.1426	0.798533	1.0928	1.03657	0.811749	2.32927	0.647997	3.77778	1.123
	AC2	0.652449	1.38397	1.08374	1.54141	0.945314	2.47874	1.59733	1.97272	1.383
	BC3	1.43025	1.66856	2.1482	1.32013	1.94875	4.51587	1.29558		2.047
	AC3	1.43538		1.86571	1.32439	1.66851	3.29535	1.28995		1.813
	Liver
	Time Point / Monkey	08M134	08M156	A6X003	A8L014	A8L057	A8R095	A8T010	08M171	Mean
	BC1	2.8	2.3	1.95	1.39	2.19	1.93	1.63	1.27	1.933
	AC1	2.82	1.67	2.55	1.43	2.17	2.31	1.88	1.85	2.085
	BC2	2.05	1.28	1.57	1.26	1.42	1.33	1.02	1.84	1.471
	AC2	1.73	3.08	1.6	2.38	1.32	2.95	2.51	1.7	2.159
	BC3	3.9	3.05	3.66	2.64	3.54	3.38	2.55		2.961
	AC3	4.02		3.38	2.4	3.12	3.33	2.58		2.844
	Kidneys
	Time Point / Monkey	08M134	08M156	A6X003	A8L014	A8L057	A8R095	A8T010	08M171	Mean
	BC1	3.045	7.445	3.5	4.84	4.84	9.88	2.69	7.03	5.409
	AC1	4.575	6.48	3.62	5.67	5.67	9.64	3.14	8.955	5.969
	BC2	2.675	3.66	2.64	3.93	3.93	7.035	1.955	8.88	4.338
	AC2	1.87	3.85	1.58	2.875	2.875	4.765	2.305	8.585	3.588
	BC3	2.205	4.805	1.82	3.75	3.75	5.685	1.965		4.998
	AC3	2.155		1.855	3.05	3.05	5.98	1.905		4.671
	Whole-body
	Time Point / Monkey	08M134	08M156	A6X003	A8L014	A8L057	A8R095	A8T010	08M171	Mean
	BC1	0.44	0.89	0.55	0.33	0.55	0.99	0.33	0.357116	0.5546
	AC1	0.44	0.81	0.65	0.34	0.62	1.06	0.4	0.453682	0.5967
	BC2	0.39	0.5	0.45	0.28	0.45	0.82	0.25	0.524288	0.458
	AC2	0.32	0.89	0.4	0.41	0.38	0.94	0.56	0.470081	0.5463
	BC3	0.6	0.85	0.72	0.51	0.83	0.9	0.43		0.6809
	AC3	0.67		0.68	0.47	0.69	0.98	0.48		0.6484

## Sheet: Figure 3a
Figure 3a
	Gut
	Time Point / Monkey	08M134	08M156	A6X003	A8L014	A8L057	A8R095	A8T010	08M171
	BC1	40.1406	72.165	30.37	59.34	234.5	69.6	15.0031	29.54
	AC4	2.32339	20.817	9.36	28.55	15.2	46.9	1.23719	5.36
	LN
	Time Point / Monkey	08M134	08M156	A6X003	A8L014	A8L057	A8R095	A8T010	08M171
	BC1	1211.8	4098.7	112.14	176.03	570.661	2754.41	1929.31	638.86
	AC4	91.2043	355.717	75.34	39.6553	41.6222	107.534	45.5975	26.66
	PMBC
	Time Point / Monkey	08M134	08M156	A6X003	A8L014	A8L057	A8R095	A8T010	08M171
	BC1	456.29	461.84	1279.09	818.62	380.66	1046	747.42	48.85
	AC3	196.79	259.22	261.66	136.92	160.03	441.85	88.98	37.08

## Sheet: Figure 3b
Figure 3b
	Time Point	Day	Monkey	Intact Pro-Virus	Total Pro-Virus
	BC1	245	08M134	986.9	1027.99
	AC4	343	08M134	936.96	1040.64
	BC1	245	08M156	1044.13	1108.52
	AC4	343	08M156	414.76	528.88
	BC1	245	A6X003	1643.96	1709.13
	AC4	343	A6X003	679.7	697.64
	BC1	245	A8L014	604.36	629.08
	AC4	343	A8L014	203.46	225.57
	BC1	245	A8L057	548.9	556.72
	AC4	343	A8L057	352.78	450.37
	BC1	245	A8R095	976.54	1048.09
	AC4	343	A8R095	518.52	526.16
	BC1	245	A8T010	1212.94	1257.39
	AC4	343	A8T010	352.95	370.57
	BC1	245	08M171	252.2	270.35
	AC4	343	08M171	278.67	290.94

## Sheet: Figure 3c
Figure 3c
	Monkey	Time Point	Week	CC	Mean	Log10
	08M134	BC1	35	Eotaxin-3	1.35	0.13
	08M156	BC1	35	Eotaxin-3	2.85	0.46
	08M171	BC1	35	Eotaxin-3	5.7	0.76
	A6X003	BC1	35	Eotaxin-3	0.59	-0.23
	A8L014	BC1	35	Eotaxin-3	1.39	0.14
	A8L057	BC1	35	Eotaxin-3	2.18	0.34
	A8R095	BC1	35	Eotaxin-3	3.67	0.57
	A8T010	BC1	35	Eotaxin-3	1.66	0.22
	08M134	AC1	37	Eotaxin-3	1.85	0.27
	08M156	AC1	37	Eotaxin-3	3.58	0.55
	08M171	AC1	37	Eotaxin-3	4.67	0.67
	A6X003	AC1	37	Eotaxin-3	2.03	0.31
	A8L014	AC1	37	Eotaxin-3	1.77	0.25
	A8L057	AC1	37	Eotaxin-3	1.77	0.25
	A8R095	AC1	37	Eotaxin-3	1.77	0.25
	A8T010	AC1	37	Eotaxin-3	1.87	0.27
	08M134	AC2	39	Eotaxin-3	2.15	0.33
	08M156	AC2	39	Eotaxin-3	2.52	0.4
	08M171	AC2	39	Eotaxin-3	4.49	0.65
	A6X003	AC2	39	Eotaxin-3	0.93	-0.03
	A8L014	AC2	39	Eotaxin-3	3.85	0.59
	A8L057	AC2	39	Eotaxin-3	0.92	-0.04
	A8R095	AC2	39	Eotaxin-3	2.75	0.44
	A8T010	AC2	39	Eotaxin-3	2.21	0.34
	08M134	AC3	41	Eotaxin-3	2.09	0.32
	08M156	AC3	41	Eotaxin-3	3.63	0.56
	08M171	AC3	41	Eotaxin-3	5.86	0.77
	A6X003	AC3	41	Eotaxin-3	1.62	0.21
	A8L014	AC3	41	Eotaxin-3	3.52	0.55
	A8L057	AC3	41	Eotaxin-3	1.66	0.22
	A8R095	AC3	41	Eotaxin-3	2.33	0.37
	A8T010	AC3	41	Eotaxin-3	3.53	0.55
	08M134	AC4	49	Eotaxin-3	2.6	0.41
	08M156	AC4	49	Eotaxin-3	3.15	0.5
	08M171	AC4	49	Eotaxin-3	4.43	0.65
	A6X003	AC4	49	Eotaxin-3	2.84	0.45
	A8L014	AC4	49	Eotaxin-3	2.08	0.32
	A8L057	AC4	49	Eotaxin-3	3.66	0.56
	A8R095	AC4	49	Eotaxin-3	2.94	0.47
	A8T010	AC4	49	Eotaxin-3	1.96	0.29
	08M134	BC1	35	GM-CSF	0.17	-0.78
	08M156	BC1	35	GM-CSF	0.32	-0.49
	08M171	BC1	35	GM-CSF	0.03	-1.47
	A6X003	BC1	35	GM-CSF	0.01	-1.92
	A8L014	BC1	35	GM-CSF	0.02	-1.8
	A8L057	BC1	35	GM-CSF	0.01	-1.92
	A8R095	BC1	35	GM-CSF	0.08	-1.08
	A8T010	BC1	35	GM-CSF	0.07	-1.13
	08M134	AC1	37	GM-CSF	0.18	-0.74
	08M156	AC1	37	GM-CSF	0.31	-0.51
	08M171	AC1	37	GM-CSF	0.1	-0.99
	A6X003	AC1	37	GM-CSF	0.07	-1.13
	A8L014	AC1	37	GM-CSF	0.07	-1.16
	A8L057	AC1	37	GM-CSF	0.04	-1.37
	A8R095	AC1	37	GM-CSF	0.18	-0.74
	A8T010	AC1	37	GM-CSF	0.07	-1.17
	08M134	AC2	39	GM-CSF	0.08	-1.09
	08M156	AC2	39	GM-CSF	0.3	-0.52
	08M171	AC2	39	GM-CSF	0.1	-0.99
	A6X003	AC2	39	GM-CSF	0.03	-1.58
	A8L014	AC2	39	GM-CSF	0.09	-1.06
	A8L057	AC2	39	GM-CSF	0.05	-1.29
	A8R095	AC2	39	GM-CSF	0.07	-1.15
	A8T010	AC2	39	GM-CSF	0.06	-1.19
	08M134	AC3	41	GM-CSF	0.03	-1.58
	08M156	AC3	41	GM-CSF	0.36	-0.44
	08M171	AC3	41	GM-CSF	0.09	-1.03
	A6X003	AC3	41	GM-CSF	0.05	-1.32
	A8L014	AC3	41	GM-CSF	0.08	-1.1
	A8L057	AC3	41	GM-CSF	0.05	-1.27
	A8R095	AC3	41	GM-CSF	0.11	-0.96
	A8T010	AC3	41	GM-CSF	0.04	-1.37
	08M134	AC4	49	GM-CSF	0.06	-1.23
	08M156	AC4	49	GM-CSF	0.53	-0.27
	08M171	AC4	49	GM-CSF	0.1	-1
	A6X003	AC4	49	GM-CSF	0.04	-1.39
	A8L014	AC4	49	GM-CSF	0.05	-1.33
	A8L057	AC4	49	GM-CSF	0.03	-1.56
	A8R095	AC4	49	GM-CSF	0.19	-0.72
	A8T010	AC4	49	GM-CSF	0.07	-1.18
	08M134	BC1	35	IFN-γ	0.02	-1.68
	08M156	BC1	35	IFN-γ	0.02	-1.68
	08M171	BC1	35	IFN-γ	0.02	-1.68
	A6X003	BC1	35	IFN-γ	0.02	-1.68
	A8L014	BC1	35	IFN-γ	0.02	-1.68
	A8L057	BC1	35	IFN-γ	0.08	-1.11
	A8R095	BC1	35	IFN-γ	0.02	-1.68
	A8T010	BC1	35	IFN-γ	0.02	-1.68
	08M134	AC1	37	IFN-γ	0.02	-1.68
	08M156	AC1	37	IFN-γ	0.02	-1.68
	08M171	AC1	37	IFN-γ	0.02	-1.68
	A6X003	AC1	37	IFN-γ	0.02	-1.68
	A8L014	AC1	37	IFN-γ	0.02	-1.68
	A8L057	AC1	37	IFN-γ	0.02	-1.68
	A8R095	AC1	37	IFN-γ	0.02	-1.68
	A8T010	AC1	37	IFN-γ	0.13	-0.87
	08M134	AC2	39	IFN-γ	0.02	-1.68
	08M156	AC2	39	IFN-γ	0.02	-1.68
	08M171	AC2	39	IFN-γ	0.02	-1.68
	A6X003	AC2	39	IFN-γ	0.02	-1.68
	A8L014	AC2	39	IFN-γ	0.02	-1.68
	A8L057	AC2	39	IFN-γ	0.02	-1.68
	A8R095	AC2	39	IFN-γ	0.02	-1.68
	A8T010	AC2	39	IFN-γ	0.02	-1.68
	08M134	AC3	41	IFN-γ	0.02	-1.68
	08M156	AC3	41	IFN-γ	0.02	-1.68
	08M171	AC3	41	IFN-γ	0.02	-1.68
	A6X003	AC3	41	IFN-γ	0.02	-1.68
	A8L014	AC3	41	IFN-γ	0.02	-1.68
	A8L057	AC3	41	IFN-γ	0.02	-1.68
	A8R095	AC3	41	IFN-γ	0.02	-1.68
	A8T010	AC3	41	IFN-γ	0.02	-1.68
	08M134	AC4	49	IFN-γ	0.02	-1.68
	08M156	AC4	49	IFN-γ	0.02	-1.68
	08M171	AC4	49	IFN-γ	0.02	-1.68
	A6X003	AC4	49	IFN-γ	0.02	-1.68
	A8L014	AC4	49	IFN-γ	0.02	-1.68
	A8L057	AC4	49	IFN-γ	0.02	-1.68
	A8R095	AC4	49	IFN-γ	0.02	-1.68
	A8T010	AC4	49	IFN-γ	0.02	-1.68
	08M134	BC1	35	IL-10	0.02	-1.61
	08M156	BC1	35	IL-10	0.03	-1.56
	08M171	BC1	35	IL-10	0.01	-1.87
	A6X003	BC1	35	IL-10	0.02	-1.61
	A8L014	BC1	35	IL-10	0.02	-1.73
	A8L057	BC1	35	IL-10	0.06	-1.24
	A8R095	BC1	35	IL-10	0.01	-1.94
	A8T010	BC1	35	IL-10	0.01	-1.87
	08M134	AC1	37	IL-10	0.03	-1.56
	08M156	AC1	37	IL-10	0.05	-1.28
	08M171	AC1	37	IL-10	0.02	-1.8
	A6X003	AC1	37	IL-10	0.06	-1.24
	A8L014	AC1	37	IL-10	0.01	-1.87
	A8L057	AC1	37	IL-10	0.01	-1.87
	A8R095	AC1	37	IL-10	0.01	-1.87
	A8T010	AC1	37	IL-10	0.06	-1.22
	08M134	AC2	39	IL-10	0.01	-1.87
	08M156	AC2	39	IL-10	0.01	-2.12
	08M171	AC2	39	IL-10	0.01	-1.87
	A6X003	AC2	39	IL-10	0.04	-1.44
	A8L014	AC2	39	IL-10	0.05	-1.26
	A8L057	AC2	39	IL-10	0.03	-1.46
	A8R095	AC2	39	IL-10	0.07	-1.18
	A8T010	AC2	39	IL-10	0.01	-1.87
	08M134	AC3	41	IL-10	0.01	-1.83
	08M156	AC3	41	IL-10	0.02	-1.6
	08M171	AC3	41	IL-10	0.02	-1.66
	A6X003	AC3	41	IL-10	0.07	-1.18
	A8L014	AC3	41	IL-10	0.04	-1.38
	A8L057	AC3	41	IL-10	0.01	-1.87
	A8R095	AC3	41	IL-10	0.01	-1.87
	A8T010	AC3	41	IL-10	0.06	-1.25
	08M134	AC4	49	IL-10	0.03	-1.54
	08M156	AC4	49	IL-10	0.06	-1.26
	08M171	AC4	49	IL-10	0.02	-1.72
	A6X003	AC4	49	IL-10	0.1	-1.01
	A8L014	AC4	49	IL-10	0.06	-1.26
	A8L057	AC4	49	IL-10	0.06	-1.19
	A8R095	AC4	49	IL-10	0.06	-1.26
	A8T010	AC4	49	IL-10	0.02	-1.63
	08M134	BC1	35	IL-12p40	157.32	2.2
	08M156	BC1	35	IL-12p40	4484.01	3.65
	08M171	BC1	35	IL-12p40	74.83	1.87
	A6X003	BC1	35	IL-12p40	54.74	1.74
	A8L014	BC1	35	IL-12p40	38.05	1.58
	A8L057	BC1	35	IL-12p40	86.68	1.94
	A8R095	BC1	35	IL-12p40	141.81	2.15
	A8T010	BC1	35	IL-12p40	73.49	1.87
	08M134	AC1	37	IL-12p40	143.4	2.16
	08M156	AC1	37	IL-12p40	2822.99	3.45
	08M171	AC1	37	IL-12p40	227.65	2.36
	A6X003	AC1	37	IL-12p40	62.89	1.8
	A8L014	AC1	37	IL-12p40	46.69	1.67
	A8L057	AC1	37	IL-12p40	109.16	2.04
	A8R095	AC1	37	IL-12p40	162.31	2.21
	A8T010	AC1	37	IL-12p40	68.7	1.84
	08M134	AC2	39	IL-12p40	101.42	2.01
	08M156	AC2	39	IL-12p40	2119.8	3.33
	08M171	AC2	39	IL-12p40	199.5	2.3
	A6X003	AC2	39	IL-12p40	30.59	1.49
	A8L014	AC2	39	IL-12p40	71.51	1.85
	A8L057	AC2	39	IL-12p40	53.31	1.73
	A8R095	AC2	39	IL-12p40	104.19	2.02
	A8T010	AC2	39	IL-12p40	37.19	1.57
	08M134	AC3	41	IL-12p40	87.51	1.94
	08M156	AC3	41	IL-12p40	3165.01	3.5
	08M171	AC3	41	IL-12p40	273.06	2.44
	A6X003	AC3	41	IL-12p40	42.85	1.63
	A8L014	AC3	41	IL-12p40	55.39	1.74
	A8L057	AC3	41	IL-12p40	37.22	1.57
	A8R095	AC3	41	IL-12p40	80.84	1.91
	A8T010	AC3	41	IL-12p40	39.73	1.6
	08M134	AC4	49	IL-12p40	76.03	1.88
	08M156	AC4	49	IL-12p40	4931.91	3.69
	08M171	AC4	49	IL-12p40	335.74	2.53
	A6X003	AC4	49	IL-12p40	113.35	2.05
	A8L014	AC4	49	IL-12p40	40.66	1.61
	A8L057	AC4	49	IL-12p40	48.88	1.69
	A8R095	AC4	49	IL-12p40	266.06	2.42
	A8T010	AC4	49	IL-12p40	51.21	1.71
	08M134	BC1	35	IL-15	2.85	0.45
	08M156	BC1	35	IL-15	4.5	0.65
	08M171	BC1	35	IL-15	4.7	0.67
	A6X003	BC1	35	IL-15	6.51	0.81
	A8L014	BC1	35	IL-15	4.3	0.63
	A8L057	BC1	35	IL-15	7.15	0.85
	A8R095	BC1	35	IL-15	4.39	0.64
	A8T010	BC1	35	IL-15	3.02	0.48
	08M134	AC1	37	IL-15	3.28	0.52
	08M156	AC1	37	IL-15	3.54	0.55
	08M171	AC1	37	IL-15	10.07	1
	A6X003	AC1	37	IL-15	5.04	0.7
	A8L014	AC1	37	IL-15	3.41	0.53
	A8L057	AC1	37	IL-15	7.18	0.86
	A8R095	AC1	37	IL-15	3.73	0.57
	A8T010	AC1	37	IL-15	2.83	0.45
	08M134	AC2	39	IL-15	2.53	0.4
	08M156	AC2	39	IL-15	2.79	0.44
	08M171	AC2	39	IL-15	7.38	0.87
	A6X003	AC2	39	IL-15	3.95	0.6
	A8L014	AC2	39	IL-15	5.18	0.71
	A8L057	AC2	39	IL-15	3.93	0.59
	A8R095	AC2	39	IL-15	3.55	0.55
	A8T010	AC2	39	IL-15	3.14	0.5
	08M134	AC3	41	IL-15	3.35	0.53
	08M156	AC3	41	IL-15	4.11	0.61
	08M171	AC3	41	IL-15	8.16	0.91
	A6X003	AC3	41	IL-15	3.94	0.6
	A8L014	AC3	41	IL-15	4.69	0.67
	A8L057	AC3	41	IL-15	3.52	0.55
	A8R095	AC3	41	IL-15	4.28	0.63
	A8T010	AC3	41	IL-15	3.07	0.49
	08M134	AC4	49	IL-15	2.28	0.36
	08M156	AC4	49	IL-15	3.12	0.49
	08M171	AC4	49	IL-15	7.23	0.86
	A6X003	AC4	49	IL-15	4.22	0.63
	A8L014	AC4	49	IL-15	3.96	0.6
	A8L057	AC4	49	IL-15	4.43	0.65
	A8R095	AC4	49	IL-15	4.92	0.69
	A8T010	AC4	49	IL-15	3.42	0.53
	08M134	BC1	35	IL-16	8.69	0.94
	08M156	BC1	35	IL-16	7.59	0.88
	08M171	BC1	35	IL-16	13.69	1.14
	A6X003	BC1	35	IL-16	2.98	0.47
	A8L014	BC1	35	IL-16	4.96	0.7
	A8L057	BC1	35	IL-16	11.4	1.06
	A8R095	BC1	35	IL-16	15.72	1.2
	A8T010	BC1	35	IL-16	7.41	0.87
	08M134	AC1	37	IL-16	10.91	1.04
	08M156	AC1	37	IL-16	6.46	0.81
	08M171	AC1	37	IL-16	25.08	1.4
	A6X003	AC1	37	IL-16	3.92	0.59
	A8L014	AC1	37	IL-16	4.5	0.65
	A8L057	AC1	37	IL-16	11.9	1.08
	A8R095	AC1	37	IL-16	13.58	1.13
	A8T010	AC1	37	IL-16	12.02	1.08
	08M134	AC2	39	IL-16	6.97	0.84
	08M156	AC2	39	IL-16	5.69	0.76
	08M171	AC2	39	IL-16	19.39	1.29
	A6X003	AC2	39	IL-16	3.51	0.54
	A8L014	AC2	39	IL-16	11.22	1.05
	A8L057	AC2	39	IL-16	3.96	0.6
	A8R095	AC2	39	IL-16	13.31	1.12
	A8T010	AC2	39	IL-16	9.33	0.97
	08M134	AC3	41	IL-16	8.41	0.92
	08M156	AC3	41	IL-16	8.74	0.94
	08M171	AC3	41	IL-16	43.59	1.64
	A6X003	AC3	41	IL-16	3.86	0.59
	A8L014	AC3	41	IL-16	9.88	0.99
	A8L057	AC3	41	IL-16	4.25	0.63
	A8R095	AC3	41	IL-16	15.83	1.2
	A8T010	AC3	41	IL-16	14.29	1.15
	08M134	AC4	49	IL-16	8.22	0.92
	08M156	AC4	49	IL-16	7.47	0.87
	08M171	AC4	49	IL-16	30.88	1.49
	A6X003	AC4	49	IL-16	4.81	0.68
	A8L014	AC4	49	IL-16	6.01	0.78
	A8L057	AC4	49	IL-16	8.81	0.95
	A8R095	AC4	49	IL-16	24.01	1.38
	A8T010	AC4	49	IL-16	7.52	0.88
	08M134	BC1	35	IL-17A	10.43	1.02
	08M156	BC1	35	IL-17A	97.78	1.99
	08M171	BC1	35	IL-17A	2.62	0.42
	A6X003	BC1	35	IL-17A	1.35	0.13
	A8L014	BC1	35	IL-17A	2.2	0.34
	A8L057	BC1	35	IL-17A	3.29	0.52
	A8R095	BC1	35	IL-17A	7.04	0.85
	A8T010	BC1	35	IL-17A	3.09	0.49
	08M134	AC1	37	IL-17A	8.36	0.92
	08M156	AC1	37	IL-17A	69.71	1.84
	08M171	AC1	37	IL-17A	6.76	0.83
	A6X003	AC1	37	IL-17A	2.84	0.45
	A8L014	AC1	37	IL-17A	2.59	0.41
	A8L057	AC1	37	IL-17A	3.77	0.58
	A8R095	AC1	37	IL-17A	5.79	0.76
	A8T010	AC1	37	IL-17A	2.11	0.32
	08M134	AC2	39	IL-17A	4.33	0.64
	08M156	AC2	39	IL-17A	66.81	1.82
	08M171	AC2	39	IL-17A	6.12	0.79
	A6X003	AC2	39	IL-17A	1.08	0.03
	A8L014	AC2	39	IL-17A	2.71	0.43
	A8L057	AC2	39	IL-17A	1.78	0.25
	A8R095	AC2	39	IL-17A	4.18	0.62
	A8T010	AC2	39	IL-17A	0.86	-0.06
	08M134	AC3	41	IL-17A	4.47	0.65
	08M156	AC3	41	IL-17A	63.86	1.81
	08M171	AC3	41	IL-17A	7.85	0.89
	A6X003	AC3	41	IL-17A	1.58	0.2
	A8L014	AC3	41	IL-17A	2.31	0.36
	A8L057	AC3	41	IL-17A	1.48	0.17
	A8R095	AC3	41	IL-17A	2.81	0.45
	A8T010	AC3	41	IL-17A	1.74	0.24
	08M134	AC4	49	IL-17A	2.99	0.48
	08M156	AC4	49	IL-17A	49.85	1.7
	08M171	AC4	49	IL-17A	6.16	0.79
	A6X003	AC4	49	IL-17A	2.38	0.38
	A8L014	AC4	49	IL-17A	0.88	-0.06
	A8L057	AC4	49	IL-17A	2.96	0.47
	A8R095	AC4	49	IL-17A	7.35	0.87
	A8T010	AC4	49	IL-17A	1.7	0.23
	08M134	BC1	35	IL-1β	0.01	-2.15
	08M156	BC1	35	IL-1β	0.01	-2.15
	08M171	BC1	35	IL-1β	0.01	-2.15
	A6X003	BC1	35	IL-1β	0.01	-2.15
	A8L014	BC1	35	IL-1β	0.01	-2.15
	A8L057	BC1	35	IL-1β	0.01	-2.15
	A8R095	BC1	35	IL-1β	0.01	-2.15
	A8T010	BC1	35	IL-1β	0.01	-2.15
	08M134	AC1	37	IL-1β	0.01	-2.15
	08M156	AC1	37	IL-1β	0.01	-2.15
	08M171	AC1	37	IL-1β	0.01	-2.15
	A6X003	AC1	37	IL-1β	0.01	-2.15
	A8L014	AC1	37	IL-1β	0.01	-2.15
	A8L057	AC1	37	IL-1β	0.01	-2.15
	A8R095	AC1	37	IL-1β	0.01	-2.15
	A8T010	AC1	37	IL-1β	0.01	-2.15
	08M134	AC2	39	IL-1β	0.01	-2.15
	08M156	AC2	39	IL-1β	0.01	-2.15
	08M171	AC2	39	IL-1β	0.01	-2.15
	A6X003	AC2	39	IL-1β	0.01	-2.15
	A8L014	AC2	39	IL-1β	0.01	-2.15
	A8L057	AC2	39	IL-1β	0.01	-2.15
	A8R095	AC2	39	IL-1β	0.01	-2.15
	A8T010	AC2	39	IL-1β	0.01	-2.15
	08M134	AC3	41	IL-1β	0.01	-2.15
	08M156	AC3	41	IL-1β	0.01	-2.15
	08M171	AC3	41	IL-1β	0.01	-2.15
	A6X003	AC3	41	IL-1β	0.01	-2.15
	A8L014	AC3	41	IL-1β	0.01	-2.15
	A8L057	AC3	41	IL-1β	0.01	-2.15
	A8R095	AC3	41	IL-1β	0.01	-2.15
	A8T010	AC3	41	IL-1β	0.01	-2.15
	08M134	AC4	49	IL-1β	0.01	-2.15
	08M156	AC4	49	IL-1β	0.01	-2.15
	08M171	AC4	49	IL-1β	0.01	-2.15
	A6X003	AC4	49	IL-1β	0.01	-2.15
	A8L014	AC4	49	IL-1β	0.01	-2.15
	A8L057	AC4	49	IL-1β	0.01	-2.15
	A8R095	AC4	49	IL-1β	0.01	-2.15
	A8T010	AC4	49	IL-1β	0.01	-2.15
	08M134	BC1	35	IL-2	0.01	-2.24
	08M156	BC1	35	IL-2	4.97	0.7
	08M171	BC1	35	IL-2	0.01	-2.24
	A6X003	BC1	35	IL-2	0.04	-1.42
	A8L014	BC1	35	IL-2	0.18	-0.74
	A8L057	BC1	35	IL-2	0.01	-2.24
	A8R095	BC1	35	IL-2	0.07	-1.18
	A8T010	BC1	35	IL-2	0.23	-0.64
	08M134	AC1	37	IL-2	0.03	-1.57
	08M156	AC1	37	IL-2	6.22	0.79
	08M171	AC1	37	IL-2	0.01	-2.24
	A6X003	AC1	37	IL-2	0.04	-1.4
	A8L014	AC1	37	IL-2	0.1	-0.98
	A8L057	AC1	37	IL-2	0.01	-2.24
	A8R095	AC1	37	IL-2	0.08	-1.11
	A8T010	AC1	37	IL-2	0.45	-0.34
	08M134	AC2	39	IL-2	0.03	-1.54
	08M156	AC2	39	IL-2	5.57	0.75
	08M171	AC2	39	IL-2	0.01	-2.24
	A6X003	AC2	39	IL-2	0.01	-2.24
	A8L014	AC2	39	IL-2	0.02	-1.74
	A8L057	AC2	39	IL-2	0.1	-1
	A8R095	AC2	39	IL-2	0.1	-1.01
	A8T010	AC2	39	IL-2	0.32	-0.5
	08M134	AC3	41	IL-2	0.02	-1.68
	08M156	AC3	41	IL-2	4.54	0.66
	08M171	AC3	41	IL-2	0.01	-2.24
	A6X003	AC3	41	IL-2	0.06	-1.23
	A8L014	AC3	41	IL-2	0.03	-1.57
	A8L057	AC3	41	IL-2	0.07	-1.17
	A8R095	AC3	41	IL-2	0.05	-1.29
	A8T010	AC3	41	IL-2	0.39	-0.4
	08M134	AC4	49	IL-2	0.1	-1
	08M156	AC4	49	IL-2	4.29	0.63
	08M171	AC4	49	IL-2	0.01	-2.24
	A6X003	AC4	49	IL-2	0.09	-1.05
	A8L014	AC4	49	IL-2	0.28	-0.55
	A8L057	AC4	49	IL-2	0.03	-1.48
	A8R095	AC4	49	IL-2	0.12	-0.93
	A8T010	AC4	49	IL-2	0.72	-0.14
	08M134	BC1	35	IL-5	0.92	-0.03
	08M156	BC1	35	IL-5	0.41	-0.38
	08M171	BC1	35	IL-5	0.09	-1.04
	A6X003	BC1	35	IL-5	0.04	-1.37
	A8L014	BC1	35	IL-5	0.03	-1.58
	A8L057	BC1	35	IL-5	0.14	-0.85
	A8R095	BC1	35	IL-5	0.01	-2
	A8T010	BC1	35	IL-5	0.18	-0.74
	08M134	AC1	37	IL-5	0.01	-2
	08M156	AC1	37	IL-5	0.48	-0.32
	08M171	AC1	37	IL-5	0.69	-0.16
	A6X003	AC1	37	IL-5	0.12	-0.91
	A8L014	AC1	37	IL-5	0.07	-1.18
	A8L057	AC1	37	IL-5	0.28	-0.55
	A8R095	AC1	37	IL-5	0.05	-1.27
	A8T010	AC1	37	IL-5	0.4	-0.4
	08M134	AC2	39	IL-5	0.03	-1.53
	08M156	AC2	39	IL-5	0.44	-0.36
	08M171	AC2	39	IL-5	0.09	-1.06
	A6X003	AC2	39	IL-5	0.11	-0.96
	A8L014	AC2	39	IL-5	0.25	-0.61
	A8L057	AC2	39	IL-5	0.09	-1.03
	A8R095	AC2	39	IL-5	0.09	-1.02
	A8T010	AC2	39	IL-5	0.5	-0.3
	08M134	AC3	41	IL-5	0.03	-1.5
	08M156	AC3	41	IL-5	0.59	-0.23
	08M171	AC3	41	IL-5	0.24	-0.62
	A6X003	AC3	41	IL-5	0.12	-0.93
	A8L014	AC3	41	IL-5	0.31	-0.51
	A8L057	AC3	41	IL-5	0.06	-1.22
	A8R095	AC3	41	IL-5	0.13	-0.9
	A8T010	AC3	41	IL-5	0.39	-0.41
	08M134	AC4	49	IL-5	0.08	-1.1
	08M156	AC4	49	IL-5	0.81	-0.09
	08M171	AC4	49	IL-5	0.45	-0.35
	A6X003	AC4	49	IL-5	0.06	-1.23
	A8L014	AC4	49	IL-5	0.04	-1.45
	A8L057	AC4	49	IL-5	0.46	-0.34
	A8R095	AC4	49	IL-5	0.08	-1.11
	A8T010	AC4	49	IL-5	0.38	-0.42
	08M134	BC1	35	IL-6	0.38	-0.42
	08M156	BC1	35	IL-6	2.36	0.37
	08M171	BC1	35	IL-6	2.27	0.36
	A6X003	BC1	35	IL-6	19.28	1.29
	A8L014	BC1	35	IL-6	0.2	-0.71
	A8L057	BC1	35	IL-6	1.24	0.09
	A8R095	BC1	35	IL-6	0.35	-0.46
	A8T010	BC1	35	IL-6	0.68	-0.17
	08M134	AC1	37	IL-6	0.25	-0.6
	08M156	AC1	37	IL-6	0.99	0
	08M171	AC1	37	IL-6	7.54	0.88
	A6X003	AC1	37	IL-6	29.49	1.47
	A8L014	AC1	37	IL-6	0.45	-0.35
	A8L057	AC1	37	IL-6	0.19	-0.73
	A8R095	AC1	37	IL-6	0.06	-1.22
	A8T010	AC1	37	IL-6	1.48	0.17
	08M134	AC2	39	IL-6	0.29	-0.54
	08M156	AC2	39	IL-6	0.85	-0.07
	08M171	AC2	39	IL-6	2.92	0.47
	A6X003	AC2	39	IL-6	16.86	1.23
	A8L014	AC2	39	IL-6	0.37	-0.43
	A8L057	AC2	39	IL-6	0.26	-0.59
	A8R095	AC2	39	IL-6	0.23	-0.63
	A8T010	AC2	39	IL-6	1.07	0.03
	08M134	AC3	41	IL-6	0.19	-0.72
	08M156	AC3	41	IL-6	0.48	-0.32
	08M171	AC3	41	IL-6	2.54	0.41
	A6X003	AC3	41	IL-6	22.85	1.36
	A8L014	AC3	41	IL-6	0.38	-0.42
	A8L057	AC3	41	IL-6	0.32	-0.5
	A8R095	AC3	41	IL-6	0.16	-0.79
	A8T010	AC3	41	IL-6	1.79	0.25
	08M134	AC4	49	IL-6	0.22	-0.66
	08M156	AC4	49	IL-6	1.38	0.14
	08M171	AC4	49	IL-6	5.61	0.75
	A6X003	AC4	49	IL-6	21.34	1.33
	A8L014	AC4	49	IL-6	0.63	-0.2
	A8L057	AC4	49	IL-6	0.54	-0.27
	A8R095	AC4	49	IL-6	0.32	-0.49
	A8T010	AC4	49	IL-6	0.56	-0.25
	08M134	BC1	35	IL-7	3.11	0.49
	08M156	BC1	35	IL-7	22.61	1.35
	08M171	BC1	35	IL-7	1.25	0.1
	A6X003	BC1	35	IL-7	0.5	-0.3
	A8L014	BC1	35	IL-7	1.01	0
	A8L057	BC1	35	IL-7	1.49	0.17
	A8R095	BC1	35	IL-7	28.55	1.46
	A8T010	BC1	35	IL-7	2.13	0.33
	08M134	AC1	37	IL-7	2.81	0.45
	08M156	AC1	37	IL-7	11.79	1.07
	08M171	AC1	37	IL-7	1.83	0.26
	A6X003	AC1	37	IL-7	0.93	-0.03
	A8L014	AC1	37	IL-7	1.16	0.06
	A8L057	AC1	37	IL-7	3.8	0.58
	A8R095	AC1	37	IL-7	20.02	1.3
	A8T010	AC1	37	IL-7	3.3	0.52
	08M134	AC2	39	IL-7	1.52	0.18
	08M156	AC2	39	IL-7	16.84	1.23
	08M171	AC2	39	IL-7	1.42	0.15
	A6X003	AC2	39	IL-7	0.28	-0.56
	A8L014	AC2	39	IL-7	2.6	0.41
	A8L057	AC2	39	IL-7	1.37	0.14
	A8R095	AC2	39	IL-7	32	1.51
	A8T010	AC2	39	IL-7	1.32	0.12
	08M134	AC3	41	IL-7	1.71	0.23
	08M156	AC3	41	IL-7	20.53	1.31
	08M171	AC3	41	IL-7	2.22	0.35
	A6X003	AC3	41	IL-7	0.46	-0.34
	A8L014	AC3	41	IL-7	2.15	0.33
	A8L057	AC3	41	IL-7	1.01	0.01
	A8R095	AC3	41	IL-7	38.66	1.59
	A8T010	AC3	41	IL-7	2.02	0.31
	08M134	AC4	49	IL-7	0.91	-0.04
	08M156	AC4	49	IL-7	11.08	1.04
	08M171	AC4	49	IL-7	1.7	0.23
	A6X003	AC4	49	IL-7	1.34	0.13
	A8L014	AC4	49	IL-7	0.78	-0.11
	A8L057	AC4	49	IL-7	1.07	0.03
	A8R095	AC4	49	IL-7	35.05	1.54
	A8T010	AC4	49	IL-7	2.05	0.31
	08M134	BC1	35	IL-8	31.71	1.5
	08M156	BC1	35	IL-8	47.14	1.67
	08M171	BC1	35	IL-8	18.94	1.28
	A6X003	BC1	35	IL-8	18.94	1.28
	A8L014	BC1	35	IL-8	18.94	1.28
	A8L057	BC1	35	IL-8	34.62	1.54
	A8R095	BC1	35	IL-8	31.91	1.5
	A8T010	BC1	35	IL-8	18.94	1.28
	08M134	AC1	37	IL-8	34.73	1.54
	08M156	AC1	37	IL-8	36.53	1.56
	08M171	AC1	37	IL-8	18.94	1.28
	A6X003	AC1	37	IL-8	18.94	1.28
	A8L014	AC1	37	IL-8	18.94	1.28
	A8L057	AC1	37	IL-8	24.17	1.38
	A8R095	AC1	37	IL-8	19.05	1.28
	A8T010	AC1	37	IL-8	18.94	1.28
	08M134	AC2	39	IL-8	18.94	1.28
	08M156	AC2	39	IL-8	18.94	1.28
	08M171	AC2	39	IL-8	18.94	1.28
	A6X003	AC2	39	IL-8	18.94	1.28
	A8L014	AC2	39	IL-8	39.68	1.6
	A8L057	AC2	39	IL-8	18.94	1.28
	A8R095	AC2	39	IL-8	34.67	1.54
	A8T010	AC2	39	IL-8	18.94	1.28
	08M134	AC3	41	IL-8	18.94	1.28
	08M156	AC3	41	IL-8	53.89	1.73
	08M171	AC3	41	IL-8	18.94	1.28
	A6X003	AC3	41	IL-8	18.94	1.28
	A8L014	AC3	41	IL-8	22.86	1.36
	A8L057	AC3	41	IL-8	18.94	1.28
	A8R095	AC3	41	IL-8	46.79	1.67
	A8T010	AC3	41	IL-8	18.94	1.28
	08M134	AC4	49	IL-8	18.94	1.28
	08M156	AC4	49	IL-8	22.54	1.35
	08M171	AC4	49	IL-8	18.94	1.28
	A6X003	AC4	49	IL-8	18.94	1.28
	A8L014	AC4	49	IL-8	18.94	1.28
	A8L057	AC4	49	IL-8	18.94	1.28
	A8R095	AC4	49	IL-8	43.72	1.64
	A8T010	AC4	49	IL-8	18.94	1.28
	08M134	BC1	35	IP-10	939.25	2.97
	08M156	BC1	35	IP-10	469.53	2.67
	08M171	BC1	35	IP-10	286.29	2.46
	A6X003	BC1	35	IP-10	218.87	2.34
	A8L014	BC1	35	IP-10	510	2.71
	A8L057	BC1	35	IP-10	289.67	2.46
	A8R095	BC1	35	IP-10	372.74	2.57
	A8T010	BC1	35	IP-10	299.14	2.48
	08M134	AC1	37	IP-10	920.31	2.96
	08M156	AC1	37	IP-10	387.15	2.59
	08M171	AC1	37	IP-10	707.45	2.85
	A6X003	AC1	37	IP-10	362.86	2.56
	A8L014	AC1	37	IP-10	309.66	2.49
	A8L057	AC1	37	IP-10	278.8	2.45
	A8R095	AC1	37	IP-10	257.36	2.41
	A8T010	AC1	37	IP-10	253.83	2.4
	08M134	AC2	39	IP-10	417.56	2.62
	08M156	AC2	39	IP-10	277.71	2.44
	08M171	AC2	39	IP-10	483.85	2.68
	A6X003	AC2	39	IP-10	271.27	2.43
	A8L014	AC2	39	IP-10	234.52	2.37
	A8L057	AC2	39	IP-10	293.84	2.47
	A8R095	AC2	39	IP-10	237.44	2.38
	A8T010	AC2	39	IP-10	269.45	2.43
	08M134	AC3	41	IP-10	730.09	2.86
	08M156	AC3	41	IP-10	512.21	2.71
	08M171	AC3	41	IP-10	891.91	2.95
	A6X003	AC3	41	IP-10	254.42	2.41
	A8L014	AC3	41	IP-10	362.02	2.56
	A8L057	AC3	41	IP-10	472	2.67
	A8R095	AC3	41	IP-10	257.17	2.41
	A8T010	AC3	41	IP-10	423.31	2.63
	08M134	AC4	49	IP-10	586.25	2.77
	08M156	AC4	49	IP-10	604.14	2.78
	08M171	AC4	49	IP-10	589.76	2.77
	A6X003	AC4	49	IP-10	329.92	2.52
	A8L014	AC4	49	IP-10	417.23	2.62
	A8L057	AC4	49	IP-10	184.5	2.27
	A8R095	AC4	49	IP-10	388.82	2.59
	A8T010	AC4	49	IP-10	224.37	2.35
	08M134	BC1	35	MCP-1	72.99	1.86
	08M156	BC1	35	MCP-1	89.75	1.95
	08M171	BC1	35	MCP-1	45.84	1.66
	A6X003	BC1	35	MCP-1	58.17	1.76
	A8L014	BC1	35	MCP-1	101.29	2.01
	A8L057	BC1	35	MCP-1	86.07	1.93
	A8R095	BC1	35	MCP-1	69.47	1.84
	A8T010	BC1	35	MCP-1	77.6	1.89
	08M134	AC1	37	MCP-1	66.34	1.82
	08M156	AC1	37	MCP-1	80.05	1.9
	08M171	AC1	37	MCP-1	123.94	2.09
	A6X003	AC1	37	MCP-1	61.03	1.79
	A8L014	AC1	37	MCP-1	69.89	1.84
	A8L057	AC1	37	MCP-1	106.64	2.03
	A8R095	AC1	37	MCP-1	41.05	1.61
	A8T010	AC1	37	MCP-1	83.92	1.92
	08M134	AC2	39	MCP-1	44.18	1.65
	08M156	AC2	39	MCP-1	46.07	1.66
	08M171	AC2	39	MCP-1	52.69	1.72
	A6X003	AC2	39	MCP-1	43.32	1.64
	A8L014	AC2	39	MCP-1	101.96	2.01
	A8L057	AC2	39	MCP-1	87.99	1.94
	A8R095	AC2	39	MCP-1	55.87	1.75
	A8T010	AC2	39	MCP-1	73.63	1.87
	08M134	AC3	41	MCP-1	65.07	1.81
	08M156	AC3	41	MCP-1	71.42	1.85
	08M171	AC3	41	MCP-1	119.91	2.08
	A6X003	AC3	41	MCP-1	57.13	1.76
	A8L014	AC3	41	MCP-1	91.41	1.96
	A8L057	AC3	41	MCP-1	108.79	2.04
	A8R095	AC3	41	MCP-1	94.08	1.97
	A8T010	AC3	41	MCP-1	92.2	1.96
	08M134	AC4	49	MCP-1	54.68	1.74
	08M156	AC4	49	MCP-1	65.76	1.82
	08M171	AC4	49	MCP-1	65.04	1.81
	A6X003	AC4	49	MCP-1	56.53	1.75
	A8L014	AC4	49	MCP-1	95.06	1.98
	A8L057	AC4	49	MCP-1	82.38	1.92
	A8R095	AC4	49	MCP-1	62.1	1.79
	A8T010	AC4	49	MCP-1	71.52	1.85
	08M134	BC1	35	MCP-4	19.1	1.28
	08M156	BC1	35	MCP-4	41.43	1.62
	08M171	BC1	35	MCP-4	3.13	0.5
	A6X003	BC1	35	MCP-4	13.34	1.13
	A8L014	BC1	35	MCP-4	17.33	1.24
	A8L057	BC1	35	MCP-4	22.19	1.35
	A8R095	BC1	35	MCP-4	14.71	1.17
	A8T010	BC1	35	MCP-4	10.3	1.01
	08M134	AC1	37	MCP-4	16.89	1.23
	08M156	AC1	37	MCP-4	24.4	1.39
	08M171	AC1	37	MCP-4	4.38	0.64
	A6X003	AC1	37	MCP-4	11.46	1.06
	A8L014	AC1	37	MCP-4	10.11	1
	A8L057	AC1	37	MCP-4	24.04	1.38
	A8R095	AC1	37	MCP-4	9.64	0.98
	A8T010	AC1	37	MCP-4	6.33	0.8
	08M134	AC2	39	MCP-4	9.39	0.97
	08M156	AC2	39	MCP-4	13.67	1.14
	08M171	AC2	39	MCP-4	4.18	0.62
	A6X003	AC2	39	MCP-4	11.91	1.08
	A8L014	AC2	39	MCP-4	22.13	1.34
	A8L057	AC2	39	MCP-4	9.66	0.98
	A8R095	AC2	39	MCP-4	10.96	1.04
	A8T010	AC2	39	MCP-4	6.59	0.82
	08M134	AC3	41	MCP-4	13.23	1.12
	08M156	AC3	41	MCP-4	31.93	1.5
	08M171	AC3	41	MCP-4	8.55	0.93
	A6X003	AC3	41	MCP-4	11.9	1.08
	A8L014	AC3	41	MCP-4	18.69	1.27
	A8L057	AC3	41	MCP-4	10.11	1
	A8R095	AC3	41	MCP-4	14.86	1.17
	A8T010	AC3	41	MCP-4	7.94	0.9
	08M134	AC4	49	MCP-4	17.35	1.24
	08M156	AC4	49	MCP-4	32.64	1.51
	08M171	AC4	49	MCP-4	11.82	1.07
	A6X003	AC4	49	MCP-4	7.8	0.89
	A8L014	AC4	49	MCP-4	12.02	1.08
	A8L057	AC4	49	MCP-4	19.19	1.28
	A8R095	AC4	49	MCP-4	22.36	1.35
	A8T010	AC4	49	MCP-4	6.44	0.81
	08M134	BC1	35	MDC	690.89	2.84
	08M156	BC1	35	MDC	725.23	2.86
	08M171	BC1	35	MDC	138.33	2.14
	A6X003	BC1	35	MDC	98.89	2
	A8L014	BC1	35	MDC	155.13	2.19
	A8L057	BC1	35	MDC	181.87	2.26
	A8R095	BC1	35	MDC	498.58	2.7
	A8T010	BC1	35	MDC	251.61	2.4
	08M134	AC1	37	MDC	501.18	2.7
	08M156	AC1	37	MDC	399.97	2.6
	08M171	AC1	37	MDC	121.18	2.08
	A6X003	AC1	37	MDC	121.97	2.09
	A8L014	AC1	37	MDC	108.36	2.03
	A8L057	AC1	37	MDC	206.81	2.32
	A8R095	AC1	37	MDC	583.32	2.77
	A8T010	AC1	37	MDC	203.34	2.31
	08M134	AC2	39	MDC	313.87	2.5
	08M156	AC2	39	MDC	360.9	2.56
	08M171	AC2	39	MDC	142.66	2.15
	A6X003	AC2	39	MDC	110.3	2.04
	A8L014	AC2	39	MDC	167	2.22
	A8L057	AC2	39	MDC	119.18	2.08
	A8R095	AC2	39	MDC	484.22	2.69
	A8T010	AC2	39	MDC	182.63	2.26
	08M134	AC3	41	MDC	297.85	2.47
	08M156	AC3	41	MDC	389.65	2.59
	08M171	AC3	41	MDC	192.48	2.28
	A6X003	AC3	41	MDC	116.64	2.07
	A8L014	AC3	41	MDC	155.87	2.19
	A8L057	AC3	41	MDC	105.96	2.03
	A8R095	AC3	41	MDC	611.63	2.79
	A8T010	AC3	41	MDC	167.96	2.23
	08M134	AC4	49	MDC	491.95	2.69
	08M156	AC4	49	MDC	867.98	2.94
	08M171	AC4	49	MDC	213.8	2.33
	A6X003	AC4	49	MDC	108.67	2.04
	A8L014	AC4	49	MDC	145.23	2.16
	A8L057	AC4	49	MDC	175.83	2.25
	A8R095	AC4	49	MDC	751.55	2.88
	A8T010	AC4	49	MDC	226.84	2.36
	08M134	BC1	35	MIP-1α	19.3	1.29
	08M156	BC1	35	MIP-1α	23.67	1.37
	08M171	BC1	35	MIP-1α	15.99	1.2
	A6X003	BC1	35	MIP-1α	9.71	0.99
	A8L014	BC1	35	MIP-1α	9.77	0.99
	A8L057	BC1	35	MIP-1α	14.15	1.15
	A8R095	BC1	35	MIP-1α	18.21	1.26
	A8T010	BC1	35	MIP-1α	23.46	1.37
	08M134	AC1	37	MIP-1α	13.22	1.12
	08M156	AC1	37	MIP-1α	39.09	1.59
	08M171	AC1	37	MIP-1α	20.16	1.3
	A6X003	AC1	37	MIP-1α	13.69	1.14
	A8L014	AC1	37	MIP-1α	13.83	1.14
	A8L057	AC1	37	MIP-1α	12.32	1.09
	A8R095	AC1	37	MIP-1α	29.04	1.46
	A8T010	AC1	37	MIP-1α	17.87	1.25
	08M134	AC2	39	MIP-1α	8.99	0.95
	08M156	AC2	39	MIP-1α	16.64	1.22
	08M171	AC2	39	MIP-1α	16.66	1.22
	A6X003	AC2	39	MIP-1α	13.39	1.13
	A8L014	AC2	39	MIP-1α	12	1.08
	A8L057	AC2	39	MIP-1α	12.25	1.09
	A8R095	AC2	39	MIP-1α	19.19	1.28
	A8T010	AC2	39	MIP-1α	20.43	1.31
	08M134	AC3	41	MIP-1α	13.42	1.13
	08M156	AC3	41	MIP-1α	23.42	1.37
	08M171	AC3	41	MIP-1α	32.12	1.51
	A6X003	AC3	41	MIP-1α	14.62	1.16
	A8L014	AC3	41	MIP-1α	12.35	1.09
	A8L057	AC3	41	MIP-1α	18.17	1.26
	A8R095	AC3	41	MIP-1α	18.39	1.26
	A8T010	AC3	41	MIP-1α	21.15	1.33
	08M134	AC4	49	MIP-1α	12.32	1.09
	08M156	AC4	49	MIP-1α	16.33	1.21
	08M171	AC4	49	MIP-1α	17.75	1.25
	A6X003	AC4	49	MIP-1α	20.97	1.32
	A8L014	AC4	49	MIP-1α	18.21	1.26
	A8L057	AC4	49	MIP-1α	13.44	1.13
	A8R095	AC4	49	MIP-1α	39.14	1.59
	A8T010	AC4	49	MIP-1α	17.28	1.24
	08M134	BC1	35	MIP-1β	120.7	2.08
	08M156	BC1	35	MIP-1β	128.43	2.11
	08M171	BC1	35	MIP-1β	67.59	1.83
	A6X003	BC1	35	MIP-1β	74.89	1.87
	A8L014	BC1	35	MIP-1β	56.51	1.75
	A8L057	BC1	35	MIP-1β	73.75	1.87
	A8R095	BC1	35	MIP-1β	102.02	2.01
	A8T010	BC1	35	MIP-1β	104.8	2.02
	08M134	AC1	37	MIP-1β	111.37	2.05
	08M156	AC1	37	MIP-1β	281.64	2.45
	08M171	AC1	37	MIP-1β	99.18	2
	A6X003	AC1	37	MIP-1β	75.09	1.88
	A8L014	AC1	37	MIP-1β	55.9	1.75
	A8L057	AC1	37	MIP-1β	86.72	1.94
	A8R095	AC1	37	MIP-1β	90.64	1.96
	A8T010	AC1	37	MIP-1β	91.14	1.96
	08M134	AC2	39	MIP-1β	67.81	1.83
	08M156	AC2	39	MIP-1β	81.64	1.91
	08M171	AC2	39	MIP-1β	97.05	1.99
	A6X003	AC2	39	MIP-1β	57.32	1.76
	A8L014	AC2	39	MIP-1β	73.85	1.87
	A8L057	AC2	39	MIP-1β	60.58	1.78
	A8R095	AC2	39	MIP-1β	90.57	1.96
	A8T010	AC2	39	MIP-1β	102.53	2.01
	08M134	AC3	41	MIP-1β	75.29	1.88
	08M156	AC3	41	MIP-1β	105.4	2.02
	08M171	AC3	41	MIP-1β	200.55	2.3
	A6X003	AC3	41	MIP-1β	65.49	1.82
	A8L014	AC3	41	MIP-1β	73.47	1.87
	A8L057	AC3	41	MIP-1β	62.09	1.79
	A8R095	AC3	41	MIP-1β	96.11	1.98
	A8T010	AC3	41	MIP-1β	125.09	2.1
	08M134	AC4	49	MIP-1β	68.29	1.83
	08M156	AC4	49	MIP-1β	80.19	1.9
	08M171	AC4	49	MIP-1β	70.56	1.85
	A6X003	AC4	49	MIP-1β	138.78	2.14
	A8L014	AC4	49	MIP-1β	68.53	1.84
	A8L057	AC4	49	MIP-1β	57.4	1.76
	A8R095	AC4	49	MIP-1β	119	2.08
	A8T010	AC4	49	MIP-1β	103.82	2.02
	08M134	BC1	35	TARC	3.73	0.57
	08M156	BC1	35	TARC	1.38	0.14
	08M171	BC1	35	TARC	0.63	-0.2
	A6X003	BC1	35	TARC	0.94	-0.03
	A8L014	BC1	35	TARC	1.63	0.21
	A8L057	BC1	35	TARC	1.26	0.1
	A8R095	BC1	35	TARC	0.91	-0.04
	A8T010	BC1	35	TARC	0.88	-0.06
	08M134	AC1	37	TARC	3.71	0.57
	08M156	AC1	37	TARC	1.73	0.24
	08M171	AC1	37	TARC	1.55	0.19
	A6X003	AC1	37	TARC	1.56	0.19
	A8L014	AC1	37	TARC	1.28	0.11
	A8L057	AC1	37	TARC	1.07	0.03
	A8R095	AC1	37	TARC	0.57	-0.24
	A8T010	AC1	37	TARC	0.73	-0.13
	08M134	AC2	39	TARC	2.2	0.34
	08M156	AC2	39	TARC	0.75	-0.13
	08M171	AC2	39	TARC	0.87	-0.06
	A6X003	AC2	39	TARC	1.16	0.06
	A8L014	AC2	39	TARC	1.06	0.03
	A8L057	AC2	39	TARC	0.93	-0.03
	A8R095	AC2	39	TARC	0.4	-0.39
	A8T010	AC2	39	TARC	0.93	-0.03
	08M134	AC3	41	TARC	2.63	0.42
	08M156	AC3	41	TARC	1.78	0.25
	08M171	AC3	41	TARC	2.12	0.33
	A6X003	AC3	41	TARC	0.9	-0.05
	A8L014	AC3	41	TARC	1.65	0.22
	A8L057	AC3	41	TARC	1.9	0.28
	A8R095	AC3	41	TARC	0.35	-0.46
	A8T010	AC3	41	TARC	0.97	-0.01
	08M134	AC4	49	TARC	2.16	0.33
	08M156	AC4	49	TARC	1.2	0.08
	08M171	AC4	49	TARC	1.92	0.28
	A6X003	AC4	49	TARC	1.07	0.03
	A8L014	AC4	49	TARC	1.21	0.08
	A8L057	AC4	49	TARC	1.19	0.08
	A8R095	AC4	49	TARC	1.2	0.08
	A8T010	AC4	49	TARC	1.25	0.1
	08M134	BC1	35	TNF-β	0.06	-1.24
	08M156	BC1	35	TNF-β	0.25	-0.59
	08M171	BC1	35	TNF-β	0.07	-1.18
	A6X003	BC1	35	TNF-β	0.07	-1.13
	A8L014	BC1	35	TNF-β	0.04	-1.38
	A8L057	BC1	35	TNF-β	0.14	-0.87
	A8R095	BC1	35	TNF-β	0.13	-0.87
	A8T010	BC1	35	TNF-β	0.04	-1.37
	08M134	AC1	37	TNF-β	0.07	-1.17
	08M156	AC1	37	TNF-β	0.14	-0.87
	08M171	AC1	37	TNF-β	0.16	-0.8
	A6X003	AC1	37	TNF-β	0.06	-1.21
	A8L014	AC1	37	TNF-β	0.05	-1.31
	A8L057	AC1	37	TNF-β	0.14	-0.86
	A8R095	AC1	37	TNF-β	0.12	-0.91
	A8T010	AC1	37	TNF-β	0.06	-1.2
	08M134	AC2	39	TNF-β	0.03	-1.58
	08M156	AC2	39	TNF-β	0.27	-0.57
	08M171	AC2	39	TNF-β	0.12	-0.93
	A6X003	AC2	39	TNF-β	0.04	-1.36
	A8L014	AC2	39	TNF-β	0.1	-1
	A8L057	AC2	39	TNF-β	0.09	-1.05
	A8R095	AC2	39	TNF-β	0.12	-0.92
	A8T010	AC2	39	TNF-β	0.04	-1.45
	08M134	AC3	41	TNF-β	0.06	-1.26
	08M156	AC3	41	TNF-β	0.24	-0.62
	08M171	AC3	41	TNF-β	0.13	-0.87
	A6X003	AC3	41	TNF-β	0.04	-1.39
	A8L014	AC3	41	TNF-β	0.12	-0.91
	A8L057	AC3	41	TNF-β	0.09	-1.06
	A8R095	AC3	41	TNF-β	0.09	-1.03
	A8T010	AC3	41	TNF-β	0.05	-1.28
	08M134	AC4	49	TNF-β	0.05	-1.26
	08M156	AC4	49	TNF-β	0.29	-0.53
	08M171	AC4	49	TNF-β	0.1	-1.02
	A6X003	AC4	49	TNF-β	0.06	-1.21
	A8L014	AC4	49	TNF-β	0.03	-1.57
	A8L057	AC4	49	TNF-β	0.24	-0.61
	A8R095	AC4	49	TNF-β	0.16	-0.8
	A8T010	AC4	49	TNF-β	0.05	-1.3
	08M134	BC1	35	VEGF	8.76	0.94
	08M156	BC1	35	VEGF	14.47	1.16
	08M171	BC1	35	VEGF	10.82	1.03
	A6X003	BC1	35	VEGF	11.45	1.06
	A8L014	BC1	35	VEGF	8.24	0.92
	A8L057	BC1	35	VEGF	17.36	1.24
	A8R095	BC1	35	VEGF	7.97	0.9
	A8T010	BC1	35	VEGF	11.63	1.07
	08M134	AC1	37	VEGF	7.89	0.9
	08M156	AC1	37	VEGF	8.28	0.92
	08M171	AC1	37	VEGF	15.19	1.18
	A6X003	AC1	37	VEGF	7.41	0.87
	A8L014	AC1	37	VEGF	7.2	0.86
	A8L057	AC1	37	VEGF	17.25	1.24
	A8R095	AC1	37	VEGF	7.12	0.85
	A8T010	AC1	37	VEGF	11.96	1.08
	08M134	AC2	39	VEGF	6.68	0.83
	08M156	AC2	39	VEGF	8.17	0.91
	08M171	AC2	39	VEGF	17.46	1.24
	A6X003	AC2	39	VEGF	5.71	0.76
	A8L014	AC2	39	VEGF	13.06	1.12
	A8L057	AC2	39	VEGF	6.19	0.79
	A8R095	AC2	39	VEGF	6	0.78
	A8T010	AC2	39	VEGF	12.26	1.09
	08M134	AC3	41	VEGF	8.51	0.93
	08M156	AC3	41	VEGF	9.89	1
	08M171	AC3	41	VEGF	20.98	1.32
	A6X003	AC3	41	VEGF	7.98	0.9
	A8L014	AC3	41	VEGF	14.12	1.15
	A8L057	AC3	41	VEGF	7.44	0.87
	A8R095	AC3	41	VEGF	6.31	0.8
	A8T010	AC3	41	VEGF	11.55	1.06
	08M134	AC4	49	VEGF	13.48	1.13
	08M156	AC4	49	VEGF	12.63	1.1
	08M171	AC4	49	VEGF	13.97	1.15
	A6X003	AC4	49	VEGF	8.12	0.91
	A8L014	AC4	49	VEGF	8.47	0.93
	A8L057	AC4	49	VEGF	17.81	1.25
	A8R095	AC4	49	VEGF	8.18	0.91
	A8T010	AC4	49	VEGF	11.66	1.07

## Sheet: Figure 4a
Figure 4a
	CD95 (MFI) CD4+ T cells
	Time Point /Monkey	08M134	08M156	A6X003	A8L014	A8L057	A8R095	A8T010	08M171	Mean
	BC1	2153	2570	2655	2379	1514	2306	2918	1527	2253
	AC1	2651	3085	3065	3051	1765	2346	3069	1858	2611
	BC2	3137	3834	3362	3550	1874	2491	3085	2219	2944
	AC2	2112	2599	3015	2708	1781	2582	3598	2095	2561
	BC3	2222	2465	3185	2539	2063	2431	3188	2969	2633
	AC3	2340	2682	3792	2709	1722	1997	2960	2644	2606
	AC4	2528	2720	4631	3191	2090	2340	3463	2123	2886
	TCF1 (MFI) CD4+ T cells
	Time Point /Monkey	08M134	08M156	A6X003	A8L014	A8L057	A8R095	A8T010	08M171	Mean
	BC1	3148	4009	3520	3255	3069	4447	3861	4408	3715
	AC1	2675	3227	3216	3370	2493	4269	3333	4291	3359
	BC2	2267	2113	2779	3226	2268	3875	3781	3592	2988
	AC2	2548	1808	2163	2757	2349	3476	2749	4073	2740
	BC3	2079	2326	3171	2726	2457	3907	3456	3392	2939
	AC3	2151	2545	2414	2049	2158	4048	2844	3202	2676
	AC4	2321	2430	2591	2118	2039	1683	2624	3048	2357
	CD62L (MFI) CD4+ T cells
	Time Point /Monkey	08M134	08M156	A6X003	A8L014	A8L057	A8R095	A8T010	08M171	Mean
	BC1	769	775	1107	643	783	693	908	2571	1032
	AC1	728	741	868	562	573	649	722	2563	925.8
	BC2	1063	1104	1286	1004	1174	1552	704	1803	1211
	AC2	899	1438	1047	499	608	643	718	1884	967
	BC3	914	908	981	670	559	1242	902	1126	912.8
	AC3	671	776	871	708	883	901	826	1177	851.6
	AC4	877	866	856	709	831	940	1142	1517	967.3
	% Naïve CD4+ T cells
	Time Point /Monkey	08M134	08M156	A6X003	A8L014	A8L057	A8R095	A8T010	08M171	Mean
	BC1	50.5	45	47	42.7	54.5	48.7	40.3	59.4	48.51
	AC1	36.2	35.3	40.5	35.4	55.7	48.4	38.8	46.7	42.13
	BC2	29.9	26.5	38.2	29.4	53.6	48.8	40.9	48.3	39.45
	AC2	46.9	41.1	42.7	38.1	53.3	45.2	32.9	53.9	44.26
	BC3	46.4	45.3	40.2	40.9	48.3	50.5	39.9	39.6	43.89
	AC3	43.9	43.4	33.5	39.1	54.7	57.9	43	45.3	45.1
	AC4	41.7	42.4	26.4	36.5	47.8	48.3	36.2	49.5	41.1

## Sheet: Figure 4b
Figure 4b
	CD28 (MFI) w CD95+ CD4+ T cells
	Time Point /Monkey	08M134	08M156	A6X003	A8L014	A8L057	A8R095	A8T010	08M171	Mean
	BC1	550	540	553	419	377	333	283	371	428.3
	AC1	534	580	520	420	378	423	298	399	444
	BC2	662	661	515	375	371	328	311	350	446.6
	AC2	569	525	495	366	360	319	340	307	410.1
	BC3	599	483	503	393	364	363	305	403	426.6
	AC3	554	548	625	444	421	310	267	367	442
	AC4	553	523	587	391	352	341	306	356	426.1
	CCR7 (MFI) w CD95+ CD4+ T cells
	Time Point /Monkey	08M134	08M156	A6X003	A8L014	A8L057	A8R095	A8T010	08M171	mean
	BC1	2945	3204	2372	2424	3420	2229	2261	2608	2683
	AC1	2859	3411	2271	2457	3180	2329	2363	1981	2606
	BC2	3055	3481	2244	2781	3444	2823	2585	1960	2797
	AC2	3012	3467	2108	2683	3307	2811	2815	2252	2807
	BC3	3232	3271	2236	2341	3421	2662	2843	2521	2816
	AC3	2734	3091	1625	2698	3097	2553	2327	2294	2552
	AC4	2777	2952	1964	2459	3537	2401	2428	2204	2590
	TCF1 (MFI) w CD95+ CD4+ T cells
	Time Point /Monkey	08M134	08M156	A6X003	A8L014	A8L057	A8R095	A8T010	08M171	Mean
	BC1	3269	3866	3024	3007	2847	3797	3629	3722	3395
	AC1	2777	3261	2923	3276	2426	3764	3319	3737	3185
	BC2	2381	2194	2735	3232	2340	3650	3789	2924	2906
	AC2	2650	1875	2437	2763	2319	3148	2759	3300	2656
	BC3	2270	2434	2935	2683	2410	3434	3411	3026	2825
	AC3	2314	2593	2131	1879	2152	3599	2949	2861	2560
	AC4	2492	2482	2471	2132	2064	1889	2691	2438	2332

## Sheet: Figure 4c
Figure 4c
	% CD69 CD4+ T cells
	Time Point /Monkey	08M134	08M156	A6X003	A8L014	A8L057	A8R095	A8T010	08M171	Mean
	BC1	12.2	9.04	11.5	17.1	8.92	9.93	7.69	7.15	10.44
	AC1	10.6	9.85	13.2	17	8.09	9.04	11.6	14.8	11.77
	BC2	9.1	8.24	11.3	21	8.16	9.3	15.8	8.93	11.48
	AC2	7.81	8.75	16.4	19.9	10.8	7.97	11.2	11.7	11.82
	BC3	8.16	7.98	13.8	16.1	11.7	7.78	11.9	15.9	11.67
	AC3	10.3	8.01	7.55	20	7.91	6.41	7.97	12.3	10.06
	AC4	10.6	4.76	7.82	20.4	11	9.2	10.4	8.64	10.35
	HLA-DR (MFI) CD4+ T cells
	Time Point /Monkey	08M134	08M156	A6X003	A8L014	A8L057	A8R095	A8T010	08M171	Mean
	BC1	132	113	91.8	27.66	48.2	23.12	77	76.9	55.71
	AC1	125	126	64.3	68.5	51.7	22.52	78.2	87.6	59.98
	BC2	199	165	122	141	89.9	77.8	87	39.3	97.13
	AC2	130	106.6	116.9	36.6	78.7	0	76.7	68.5	58.75
	BC3	128	129	75.6	22.27	65.2	34.5	63.9	34.8	51.16
	AC3	149	134	105.6	76.5	68.6	3.1	95.5	46.4	66.84
	AC4	104.9	135	113.6	102.9	76.3	40.7	110	4.1	67.94
	% KI67+ CD4+ T cells
	Time Point /Monkey	08M134	08M156	A6X003	A8L014	A8L057	A8R095	A8T010	08M171	Mean
	BC1	10.6	8.55	11.4	5.64	5.88	17.4	9.73	17.8	10.88
	AC1	10.1	10.1	12.9	7.77	6.62	15.3	13.1	23.3	12.4
	BC2	12.7	12.1	10.9	7.67	7.01	14.5	8.78	16.1	11.22
	AC2	9.27	9.03	14.1	8.23	6.34	15.2	9.48	19	11.33
	BC3	10.1	8.55	11.5	5.74	8.08	14.1	7.59	24.6	11.28
	AC3	10.1	7.88	8.79	2.73	5.59	14.5	10.7	19.3	9.949
	AC4	11	7.8	13.6	4.77	5.42	11.3	12.5	15.6	10.25

## Sheet: Figure 4d
Figure 4d
	CD95 (MFI) CD8+ T cells
	Time Point /Monkey	08M134	08M156	A6X003	A8L014	A8L057	A8R095	A8T010	08M171	Mean
	BC1	3459	4935	3885	5171	2923	3257	4429	2727	3848
	AC1	3645	5134	4959	5693	2978	2951	3544	4185	4136
	BC2	3710	5290	4355	5652	2735	3054	3544	3138	3935
	AC2	2942	4499	4449	4744	2406	3274	4131	3099	3693
	BC3	3307	4461	4435	4660	2890	3287	4079	3693	3852
	AC3	3798	5252	5847	5492	2754	2653	3977	3712	4186
	AC4	3942	4972	6210	5668	3044	2648	3476	3323	4160
	TCF1 (MFI) CD8+ T cells
	Time Point /Monkey	08M134	08M156	A6X003	A8L014	A8L057	A8R095	A8T010	08M171	Mean
	BC1	2173	2229	2592	2617	2689	1211	747	490	1844
	AC1	1608	2239	2470	2696	2455	1333	811	363	1747
	BC2	1237	1498	2407	2733	2235	1783	669	410	1622
	AC2	1618	1187	1970	2250	1993	1405	476	598	1437
	BC3	1542	1878	2633	2406	2091	1550	710	498	1664
	AC3	1450	1819	2259	2409	2018	1459	643	322	1547
	AC4	1812	1879	2389	2102	1772	493	295	292	1379
	HLA-DR (MFI) CD8+ T cells
	Time Point /Monkey	08M134	08M156	A6X003	A8L014	A8L057	A8R095	A8T010	08M171	Mean
	BC1	442	222	265	71.2	122	173	133	78.9	188.4
	AC1	425	200	279	102	134	115	137	50.1	180.3
	BC2	439	195	234	130	107	113	44.7	20.7	160.4
	AC2	344	266	281	49.8	130	73.8	114	66.3	165.6
	BC3	353	202	221	24.1	140	128	80.5	63.4	151.5
	AC3	417	227	389	106	117	41.6	127	49	184.2
	AC4	371	246	387	150	123	172	98.6	9.86	192.2
	KI67 (MFI) CD8+ T cells
	Time Point /Monkey	08M134	08M156	A6X003	A8L014	A8L057	A8R095	A8T010	08M171	Mean
	BC1	767	751	221	129	135	177	317	353	356.3
	AC1	724	768	345	137	157	151	507	257	380.8
	BC2	700	929	232	104	126	208	358	254	363.9
	AC2	562	734	284	130	142	233	318	308	338.9
	BC3	626	647	254	108	173	238	306	291	330.4
	AC3	563	572	224	91.4	119	218	391	248	303.3
	AC4	616	540	295	120	117	212	363	217	310

## Sheet: Figure 4e
Figure 4e
	GRZB (MFI) w CD95+ CD8+ T cells
	Time Point /Monkey	08M134	08M156	A6X003	A8L014	A8L057	A8R095	A8T010	08M171	Mean
	BC1	7471	4917	5908	4457	2273	6235	5816	7526	5575
	AC1	5502	4147	7205	3730	2238	3077	5352	4864	4514
	BC2	813	823	4768	2233	1730	1383	4250	5684	2711
	AC2	1848	1786	5408	2719	1820	2323	3981	8085	3496
	BC3	1033	1959	7804	2693	2174	3040	5356	4706	3596
	AC3	3557	3334	4326	1714	1590	4801	3858	5612	3599
	AC4	5278	1754	5634	2455	1884	3569	4350	4894	3727
	T-bet (MFI) w CD95+ CD8+ T cells
	Time Point /Monkey	08M134	08M156	A6X003	A8L014	A8L057	A8R095	A8T010	08M171	Mean
	BC1	3443	2210	534	448	850	1028	1267	1266	1381
	AC1	2644	2124	598	450	684	1421	1496	1155	1322
	BC2	2016	1469	554	485	649	1039	879	1091	1023
	AC2	2080	1995	303	441	750	1019	1309	1050	1118
	BC3	1890	1717	480	485	783	1090	1476	1035	1120
	AC3	2230	2111	626	621	692	939	1226	765	1151
	AC4	2334	1797	428	655	676	622	1237	1071	1103
	CCR7 (MFI) w CD95+ CD8+ T cells
	Time Point /Monkey	08M134	08M156	A6X003	A8L014	A8L057	A8R095	A8T010	08M171	Mean
	BC1	1261	1103	758	893	1241	915	1198	1442	1101
	AC1	1104	1311	903	997	1268	1369	1304	1808	1258
	BC2	1210	1519	891	1320	1424	1869	1707	1295	1404
	AC2	1272	1437	805	1114	1477	1643	1452	1646	1356
	BC3	1348	1559	786	962	1492	1749	1652	1605	1394
	AC3	990	1471	627	1159	1446	1502	1498	1691	1298
	AC4	1051	1378	823	1203	1381	1488	1652	1579	1319
	% PD1+ w CD95+ CD8+ T cells
	Time Point /Monkey	08M134	08M156	A6X003	A8L014	A8L057	A8R095	A8T010	08M171	Mean
	BC1	65.2	57.2	51.5	68	58.9	60.8	31.8	49.7	55.39
	AC1	68.1	53.3	55.2	69.6	58.7	53.1	34.9	55.8	56.09
	BC2	67.1	50.7	46.4	64.1	51.7	52.5	28.4	53	51.74
	AC2	65.4	62.3	50	63	53.3	53.9	28.2	55.5	53.95
	BC3	63.9	52.1	44.6	57.8	55.1	52.6	25.2	47.3	49.83
	AC3	70.4	5.91	3.85	62.1	30.7	53.4	31.6	53.3	38.91
	AC4	69.8	6.8	5.76	61	55.8	52.7	27.1	54.3	41.66

[truncated: 22 more sheets: Figure 4f, Figure 4g, Figure 4h, Figure 4i, Figure 4j, Figure 5a, Figure 5b, Figure 5c, Figure 6a, Figure 6b, Figure 6c, Figure 6d, Figure 6e, Figure 6f, Figure 6g, Figure 6h, Figure 6i, Figure 7, Figure 8a,c, Figure 8b …]
